# Supplementary material for: Circulating Syndecan-1 Levels Are Associated with Chronological Coagulofibrinolytic Responses and the Development of Disseminated Intravascular Coagulation (DIC) after Trauma: A Retrospective Observational Study
Source: J Clin Med. 2023 Jun 29;12(13):4386. doi: 10.3390/jcm12134386 (PMC10342599; doi:10.3390/jcm12134386)
Supplement: Supplementary file 1 [file jcm-12-04386-s001.zip]

Archive with 1 entries (1 files):
- jcm-2460028-supplementary.pdf
